# Supplementary material for: A new branched proximity hybridization assay for the quantification of nanoscale protein–protein proximity
Source: PLoS Biol. 2019 Dec 11;17(12):e3000569. doi: 10.1371/journal.pbio.3000569 (PMC6905527; doi:10.1371/journal.pbio.3000569)
Supplement: S1 Data — (XLSX) [file pbio.3000569.s007.xlsx]

## Sheet: Sheet1
GFP-A	Alexa 647-A
1260	6351.84
1367.1	12777.1
1260	11574.7
777	4562.64
1404.9	12322.1
1537.2	10550.9
1992.9	17636.4
2895.9	17419.7
646.8	2980.8
1682.1	17021.5
863.1	6690.24
2826.6	20895.1
1054.2	6510.24
900.9	4726.8
1159.2	7153.2
1902.6	16667.3
999.6	7818.48
724.5	6395.76
564.9	3070.8
867.3	8758.08
470.4	3027.6
1757.7	17767.4
1031.1	9084.96
1768.2	15290.6
2276.4	18946.8
1396.5	15565.7
1079.4	9284.4
1604.4	5659.92
777	2363.04
783.3	6767.28
953.4	9432.72
1257.9	7582.32
1417.5	5148.72
1829.1	17316
1180.2	7511.04
1022.7	8850.96
636.3	4012.56
2433.9	24413
1180.2	7512.48
1430.1	7359.84
2295.3	25150.3
1045.8	9562.32
1434.3	15022.8
802.2	5848.56
3813.6	29081.5
867.3	8114.4
970.2	8764.56
1507.8	12806.6
1207.5	8258.4
1869	14762.9
1535.1	6410.16
2139.9	11710.8
4300.8	30734.6
2181.9	9813.6
3261.3	25832.9
919.8	5445.36
3208.8	22561.9
1329.3	6403.68
1589.7	13685.8
2144.1	21127
4979.1	42349
2541	18427
1488.9	6752.88
1213.8	8627.76
4113.9	31099
2081.1	19715
1583.4	9632.88
1302	11198.9
1669.5	3597.12
928.2	6279.84
858.9	7116.48
919.8	7259.04
1314.6	8245.44
678.3	3803.04
701.4	5148.72
1010.1	6538.32
3406.2	19601.3
1871.1	20260.1
888.3	5932.8
1165.5	6671.52
674.1	4016.16
963.9	7391.52
987	7125.84
1887.9	19645.2
1142.4	11635.9
1295.7	12145.7
1887.9	14077.4
623.7	2670.48
1963.5	9728.64
707.7	4263.12
783.3	5412.96
1591.8	11345.8
1054.2	4936.32
1188.6	11121.8
856.8	5866.56
984.9	10868.4
741.3	4926.96
1929.9	14148.7
1186.5	8499.6
856.8	5466.24
2421.3	14941.4
1068.9	3446.64
1012.2	6129.36
1375.5	12493.4
982.8	8262.72
3047.1	11689.2
2102.1	19765.4
2228.1	23912.6
1530.9	15646.3
2339.4	19046.2
1661.1	10676.2
1505.7	11362.3
1127.7	7239.6
1354.5	10166.4
2064.3	18833.8
909.3	6904.8
825.3	4752.72
1974	19785.6
865.2	6695.28
1659	18978.5
676.2	4026.24
766.5	6214.32
1001.7	6742.8
2513.7	21316.3
4174.8	40492.1
1333.5	10955.5
1008	9632.16
1812.3	9967.68
835.8	4379.76
936.6	7651.44
1635.9	14793.1
837.9	5798.88
2648.1	21590.6
1967.7	11785
993.3	3344.4
959.7	7470
1293.6	6524.64
980.7	7777.44
1629.6	15223
1467.9	11826
2007.6	21883.7
728.7	5245.2
2946.3	21026.9
871.5	6600.96
6209.7	28303.2
2263.8	10655.3
2072.7	15094.1
854.7	5940
814.8	4741.92
2341.5	10897.2
667.8	3342.96
1810.2	13113.4
1577.1	12422.9
1474.2	12075.8
1894.2	14502.2
728.7	4775.04
1778.7	13333
1936.2	13700.2
2990.4	20987.3
2845.5	21409.2
1438.5	8543.52
1493.1	6695.28
1822.8	18658.8
779.1	2203.92
1887.9	18044.6
1425.9	7033.68
957.6	7722.72
1306.2	9101.52
2608.2	16135.9
1413.3	3461.76
1644.3	13913.3
1226.4	8631.36
1520.4	13401.4
2906.4	17038.1
2536.8	17071.2
1915.2	20318.4
1480.5	10792.8
802.2	3507.12
2956.8	18892.1
1257.9	10011.6
978.6	7175.52
917.7	6739.2
1392.3	13929.1
1774.5	7640.64
1381.8	11468.9
1591.8	10363.7
1955.1	14422.3
879.9	4728.96
1749.3	16354.1
2576.7	10892.2
991.2	7637.04
1701	10414.8
783.3	2759.76
1232.7	9478.8
1864.8	12844.8
1102.5	8358.48
1094.1	8100.72
1577.1	9187.2
1281	6582.96
609	3969.36
871.5	6017.76
623.7	5847.12
3362.1	33300.7
940.8	6331.68
1272.6	10322.6
1024.8	7966.08
4695.6	37507.7
919.8	4950.72
2270.1	15721.9
1417.5	7197.12
1239	9002.16
898.8	5186.88
1117.2	9758.88
1982.4	14525.3
1352.4	11355.1
1516.2	11725.9
1992.9	14995.4
2041.2	20842.6
3794.7	39752.6
2034.9	15343.2
850.5	5477.76
854.7	6401.52
1041.6	7841.52
1085.7	7259.76
888.3	3640.32
2646	21565.4
1140.3	7201.44
980.7	5940
1673.7	14607.4
1558.2	7885.44
2045.4	15696.7
661.5	3291.12
1505.7	9812.88
892.5	6899.76
2013.9	15969.6
928.2	6286.32
2452.8	24372
1312.5	14811.1
3076.5	21259.4
1629.6	13937.8
613.2	3988.8
4540.2	43998.5
867.3	5436.72
1131.9	6877.44
1661.1	16792.6
984.9	6950.88
1684.2	15973.9
1404.9	11252.2
2142	10233.4
1864.8	21745.4
1955.1	16928.6
869.4	6668.64
1591.8	16208.6
882	6302.88
2692.2	28321.2
1971.9	15761.5
1659	9684.72
2417.1	16292.9
1369.2	9363.6
825.3	4053.6
2055.9	18902.9
886.2	7148.16
760.2	1969.92
728.7	4234.32
1747.2	18799.9
3343.2	25754.4
3525.9	21699.4
1808.1	10653.1
1442.7	12657.6
2454.9	17846.6
1371.3	13181
2312.1	21636
726.6	2701.44
810.6	5441.76
4552.8	32644.1
972.3	7882.56
1860.6	18969.8
936.6	8352.72
2536.8	19883.5
953.4	7390.08
833.7	6664.32
1785	13250.2
3095.4	24985.4
2480.1	21307.7
844.2	4478.4
1474.2	15976.1
1858.5	19425.6
682.5	5343.12
2041.2	14572.8
1358.7	12334.3
930.3	4743.36
1415.4	12065
1159.2	11216.9
1188.6	8772.48
921.9	5068.08
955.5	3881.52
993.3	5215.68
795.9	5427.36
1980.3	24283.4
1503.6	13754.2
2177.7	16958.2
850.5	6088.32
1075.2	6362.64
1012.2	6431.76
1352.4	14457.6
774.9	3294
2622.9	20641.7
543.9	2746.8
592.2	3771.36
1323	7349.04
2436	14733.4
661.5	5710.32
1197	9676.08
2425.5	25685.3
1568.7	10261.4
1125.6	5713.92
3103.8	10903.7
5132.4	26416.8
1136.1	10242
1371.3	9101.52
1318.8	11115.4
2706.9	20420.6
909.3	5462.64
840	5427.36
2291.1	15684.5
1142.4	3944.16
1106.7	6062.4
816.9	6313.68
1820.7	9936
785.4	6130.08
619.5	5574.24
1037.4	9239.04
3091.2	16023.6
917.7	7080.48
690.9	4777.2
1976.1	17804.2
892.5	7069.68
741.3	3746.88
760.2	6419.52
1944.6	17714.2
1260	9902.88
546	2420.64
884.1	7181.28
3983.7	33073.2
890.4	4947.12
1323	9408.96
1608.6	8959.68
1136.1	11046.2
1163.4	6252.48
1134	6988.32
947.1	7049.52
2767.8	27403.9
1218	6128.64
2236.5	20465.3
1142.4	9091.44
1308.3	8261.28
3372.6	27675.4
886.2	6098.4
1146.6	9174.96
972.3	8262
5367.6	48561.8
2261.7	18622.1
1944.6	15380.6
804.3	3757.68
1564.5	10262.9
1203.3	10779.8
2499	17981.3
1751.4	16147.4
1152.9	7556.4
569.1	4845.6
1799.7	16691.8
1810.2	10176.5
1862.7	15300.7
1493.1	15686.6
984.9	7432.56
886.2	7097.04
909.3	8230.32
873.6	7124.4
1243.2	9065.52
1247.4	10926.7
615.3	3052.08
596.4	4104
1136.1	11046.2
2205	14666.4
957.6	7334.64
728.7	3859.92
2158.8	6740.64
1575	8183.52
884.1	5177.52
1530.9	11805.8
1176	8032.32
1669.5	16567.2
1136.1	6964.56
945	4978.8
1404.9	14960.2
1190.7	9995.04
1209.6	7297.2
1463.7	13200.5
1234.8	9421.92
518.7	3396.24
1472.1	5790.96
921.9	7669.44
2339.4	22938.5
1182.3	7583.04
814.8	6264.72
991.2	7396.56
1352.4	8981.28
1598.1	16304.4
2058	23288.4
1606.5	9410.4
1761.9	14569.9
785.4	6813.36
3276	23772.2
2761.5	23202
1075.2	5794.56
1104.6	9877.68
644.7	5034.96
1719.9	12891.6
1871.1	15500.2
2165.1	9272.88
3658.2	28686.2
1026.9	6387.12
1684.2	15215.8
1488.9	11404.8
588	4473.36
1152.9	6285.6
2505.3	20382.5
926.1	7502.4
5067.3	34915.7
907.2	5615.28
1188.6	6767.28
2391.9	20615.8
1824.9	20216.9
926.1	7791.84
1743	7872.48
455.7	2398.32
957.6	7353.36
2022.3	20242.8
2541	20714.4
1976.1	12504.2
606.9	3463.2
829.5	3258.72
2593.5	17781.8
695.1	4137.12
1297.8	6911.28
1144.5	7614.72
924	9205.2
1461.6	6690.96
2711.1	15540.5
730.8	3589.92
619.5	2535.84
3973.2	34583.8
2753.1	18201.6
1917.3	15625.4
2526.3	18265.7
2221.8	14472.7
921.9	6416.64
2196.6	19360.1
2146.2	24135.1
1379.7	10206
1339.8	8919.36
3528	25466.4
1350.3	10270.8
1087.8	8637.84
984.9	7058.16
1253.7	6311.52
989.1	4808.16
3021.9	31480.6
2100	14529.6
1629.6	15896.9
2135.7	21267.4
999.6	9079.92
1039.5	7553.52
760.2	2998.08
1959.3	11579
1266.3	9547.92
627.9	3397.68
913.5	7658.64
1253.7	11586.2
3070.2	18765.4
2515.8	24257.5
1331.4	6328.8
978.6	4601.52
865.2	5343.12
2604	22505
1911	11432.2
867.3	4326.48
1228.5	9635.76
1505.7	13063.7
2053.8	23684.4
793.8	5670.72
1257.9	10314.7
1459.5	14027.8
667.8	4139.28
1938.3	12650.4
749.7	5819.76
762.3	5839.92
2135.7	14999
1665.3	15899
1281	12191.8
974.4	8413.2
651	2910.96
1012.2	5533.92
1652.7	6318
900.9	4764.24
533.4	2044.8
888.3	9027.36
1530.9	11927.5
1358.7	6632.64
2100	15658.6
1596	12670.6
779.1	7891.92
1396.5	7622.64
1264.2	10253.5
2448.6	18398.9
3798.9	19868.4
892.5	4614.48
2671.2	19836
837.9	6861.6
810.6	5100.48
1047.9	7292.88
2060.1	14919.8
995.4	7899.84
1062.6	10991.5
1354.5	9045.36
2139.9	13455.4
1730.4	15350.4
1610.7	8639.28
924	4471.92
835.8	4941.36
7161	91260
2837.1	13383.4
1062.6	7456.32
711.9	4799.52
709.8	6291.36
667.8	3844.08
1965.6	15904.1
987	4260.96
499.8	2817.36
2673.3	18886.3
1215.9	6520.32
5539.8	42580.8
552.3	3220.56
2095.8	13268.9
1316.7	10695.6
2415	13952.2
4800.6	28843.9
642.6	4787.28
1005.9	5850.72
758.1	5538.96
1940.4	11622.2
1199.1	5357.52
2028.6	15929.3
835.8	5033.52
1323	9853.92
655.2	3663.36
762.3	6556.32
1652.7	14765
1003.8	5181.84
3217.2	22838.4
2280.6	15708.2
688.8	2581.92
2937.9	23161
739.2	2365.92
1167.6	12291.8
1165.5	10981.4
1875.3	16693.9
1152.9	11026.1
1056.3	10367.3
3194.1	19008
2593.5	15881.8
1455.3	13297.7
2837.1	16846.6
1058.4	6847.2
2177.7	11429.3
703.5	4847.04
959.7	6220.08
978.6	6124.32
2142	14821.9
2051.7	10692
919.8	4449.6
1566.6	12481.9
831.6	6883.92
1421.7	14093.3
982.8	6276.24
2790.9	29771.3
2950.5	18920.9
2809.8	30758.4
1268.4	11491.2
2667	21883
1272.6	10273.7
2299.5	20432.9
970.2	9485.28
825.3	6009.12
917.7	8801.28
1239	10933.2
4649.4	25083.4
1377.6	12354.5
3273.9	35447
1146.6	7988.4
2022.3	11606.4
1537.2	10998
499.8	3522.96
1008	4767.84
2037	11090.2
2274.3	12186
819	3215.52
1073.1	7485.84
942.9	8580.96
1115.1	6419.52
2049.6	15236.6
1562.4	10705
1121.4	11479
831.6	3792.24
2293.2	6802.56
1096.2	7219.44
1213.8	12445.2
1234.8	7807.68
940.8	6323.04
1234.8	7910.64
1344	7387.92
802.2	6799.68
1394.4	5785.2
833.7	3908.88
2163	13287.6
1239	5834.88
3477.6	25960.3
682.5	4052.16
1383.9	11080.1
2299.5	19761.8
560.7	2172.24
1365	12514.3
1852.2	6954.48
2874.9	25961.8
1029	4762.8
823.2	4953.6
1864.8	5669.28
2007.6	12667.7
1824.9	8046
1316.7	9662.4
2230.2	5776.56
1014.3	5580
959.7	7616.88
976.5	6769.44
751.8	2884.32
835.8	4607.28
1134	9470.16
1029	8048.88
1375.5	10923.8
1562.4	5957.28
970.2	6654.96
907.2	2935.44
1766.1	6653.52
1917.3	10994.4
850.5	5425.2
720.3	4104.72
522.9	3643.2
1434.3	12313.4
1965.6	10162.8
2629.2	17436.2
2041.2	16589.5
974.4	6192
716.1	3308.4
1654.8	10606.3
1570.8	6804
625.8	4525.2
2177.7	17516.2
1312.5	11251.4
640.5	4968.72
2480.1	16943
1774.5	12903.1
966	5112
810.6	4016.16
621.6	3351.6
987	3641.76
2041.2	20465.3
903	6878.88
2299.5	10273
634.2	2786.4
522.9	4266.72
594.3	2203.92
1814.4	8071.2
737.1	6863.04
1505.7	12081.6
1942.5	7903.44
2301.6	11946.2
1077.3	7184.16
829.5	4179.6
1205.4	5608.08
1562.4	8280
1058.4	9077.04
1631.7	9061.2
1971.9	18537.1
1404.9	10015.2
825.3	6747.12
1339.8	5367.6
945	5856.48
2307.9	20277.4
3034.5	19630.1
804.3	6127.92
1024.8	8364.96
968.1	9166.32
2473.8	21797.3
1913.1	12829
2297.4	16367.8
1726.2	11564.6
1646.4	10330.6
970.2	3386.88
1043.7	8136.72
1843.8	16955.3
581.7	3281.04
837.9	4310.64
1005.9	5870.16
3238.2	28041.1
1180.2	7417.44
915.6	7321.68
1467.9	10177.2
2910.6	20922.5
1619.1	13839.8
1171.8	6880.32
911.4	3803.04
5705.7	41725.4
6644.4	69858.7
837.9	6050.16
1270.5	8923.68
1327.2	8422.56
835.8	6126.48
529.2	2692.08
1306.2	8340.48
1255.8	5628.96
728.7	3257.28
724.5	5960.16
3168.9	10266.5
726.6	4156.56
2070.6	13137.1
4187.4	39283.2
625.8	3516.48
1383.9	10032.5
1278.9	12723.8
2240.7	14251.7
4890.9	37716.5
1058.4	8406
3334.8	29622.2
735	3286.8
1877.4	11426.4
1509.9	10821.6
798	6827.76
2343.6	12455.3
1917.3	14253.1
1835.4	11613.6
4061.4	24843.6
804.3	5175.36
2169.3	13972.3
1016.4	6435.36
1182.3	7716.24
2778.3	16195
720.3	3403.44
470.4	3162.96
1167.6	6802.56
577.5	4092.48
777	5072.4
882	5996.16
1476.3	12561.1
1543.5	8651.52
3156.3	12732.5
1845.9	12567.6
1127.7	6692.4
934.5	5575.68
1167.6	10077.8
665.7	3671.28
1220.1	10132.6
2492.7	16282.1
1791.3	15285.6
1780.8	12163
877.8	6659.28
640.5	3077.28
617.4	2279.52
1572.9	13041.4
1383.9	7233.84
2496.9	20692.1
1037.4	7686
930.3	8028.72
1278.9	5365.44
2011.8	11132.6
1203.3	9478.08
1085.7	4716
2465.4	17355.6
728.7	3649.68
2158.8	14989.7
1711.5	8237.52
1089.9	8335.44
913.5	5030.64
1234.8	11142
1688.4	10741.7
1087.8	8941.68
2694.3	19033.9
1419.6	12130.6
1644.3	14045
2343.6	21465.4
1501.5	10270.1
1738.8	4578.48
2507.4	8438.4
888.3	6745.68
2152.5	22520.9
2263.8	22555.4
1362.9	11960.6
1106.7	8622.72
1688.4	13782.2
2471.7	18234.7
1356.6	10611.4
1512	8040.24
2186.1	13604.4
1461.6	10652.4
1631.7	12205.4
846.3	6369.12
2824.5	20833.9
655.2	2705.04
1123.5	7105.68
1650.6	14472.7
1400.7	14059.4
1188.6	7886.88
3179.4	20278.8
1411.2	10454.4
2030.7	21592.8
1543.5	8103.6
604.8	3465.36
1717.8	8431.2
1012.2	7032.96
1108.8	7303.68
1684.2	11000.9
2723.7	13630.3
606.9	2813.04
1629.6	10481.8
2368.8	14214.2
1220.1	8159.76
865.2	4809.6
1673.7	9908.64
1182.3	8966.88
1184.4	9232.56
1854.3	13147.2
1593.9	10310.4
1121.4	7865.28
2473.8	16647.1
2551.5	21845.5
1222.2	11048.4
930.3	5127.84
1833.3	8264.16
1131.9	3211.92
1003.8	6945.84
1621.2	14091.8
795.9	5630.4
875.7	7887.6
1398.6	12362.4
2650.2	14836.3
1572.9	8203.68
1083.6	7629.84
2345.7	17081.3
1919.4	12442.3
2202.9	20847.6
966	4784.4
743.4	4176.72
999.6	8708.4
1455.3	15887.5
1188.6	4219.92
886.2	5475.6
2851.8	24598.1
686.7	2183.76
707.7	4781.52
2171.4	22886.6
1673.7	10684.1
2001.3	8550
491.4	2085.84
2499	22365.4
1606.5	14814
819	5257.44
940.8	4068.72
2900.1	22232.9
1692.6	15572.2
2608.2	15280.6
1327.2	9558.72
2362.5	15046.6
2041.2	21805.9
1199.1	6000.48
785.4	7115.04
2108.4	12830.4
1289.4	12114
2423.4	22434.5
1759.8	8538.48
3303.3	30889.4
1900.5	17409.6
4130.7	37968.5
4189.5	25602.5
1230.6	10656.7
905.1	7221.6
781.2	5759.28
661.5	3970.08
2144.1	11588.4
1946.7	16832.2
2249.1	14619.6
747.6	4379.76
984.9	9231.12
2412.9	11833.2
2482.2	25535.5
1734.6	11057
961.8	8578.08
1182.3	10375.2
632.1	4137.84
934.5	4939.92
867.3	3798.72
863.1	6402.96
466.2	2864.88
625.8	2189.52
2438.1	11463.1
747.6	4066.56
1604.4	11451.6
1058.4	6805.44
1140.3	6284.16
1228.5	8250.48
1215.9	9749.52
2589.3	20351.5
3744.3	32659.2
1761.9	14551.9
1367.1	12050.6
1241.1	7050.24
1087.8	7464.24
1381.8	14953
1056.3	5001.84
1984.5	17017.9
810.6	5811.12
1638	7481.52
865.2	6141.6
1337.7	7022.16
2370.9	14760.7
3391.5	39986.6
1276.8	8318.88
1283.1	7619.04
3135.3	18200.2
1990.8	11968.6
1255.8	7925.04
1213.8	11049.8
1493.1	11612.9
3290.7	23787.4
963.9	3899.52
938.7	7693.92
1959.3	9574.56
1024.8	8408.16
1480.5	10213.2
2087.4	14270.4
1642.2	15868.1
2536.8	13319.3
779.1	2936.88
3341.1	24625.4
1644.3	15295
1178.1	8603.28
1157.1	6636.96
730.8	4449.6
2137.8	13818.2
1554	8837.28
1514.1	11427.1
1337.7	12075.1
1633.8	7084.8
1684.2	13964.4
2232.3	20255
1923.6	12425
2368.8	12691.4
1281	10973.5
2641.8	19377.4
1703.1	14114.9
3494.4	27090
2278.5	10861.9
2001.3	17903.5
1654.8	13538.2
877.8	1955.52
835.8	7216.56
907.2	1983.6
1472.1	9601.2
1125.6	6845.76
1148.7	9246.24
833.7	4965.12
2595.6	12797.3
978.6	2852.64
1039.5	10415.5
989.1	6961.68
2034.9	19656.7
1503.6	13437.4
2076.9	16280.6
770.7	6274.08
1138.2	10557.4
1995	11414.2
1344	12671.3
2169.3	24613.2
1778.7	11426.4
1644.3	12545.3
2039.1	11556.7
1131.9	7991.28
2223.9	10324.1
1016.4	3595.68
823.2	5862.96
945	3935.52
1959.3	18488.2
3273.9	16956
1965.6	14344.6
1041.6	6857.28
898.8	6683.04
995.4	6259.68
2608.2	16382.9
2303.7	18010.8
2683.8	13323.6
2459.1	16614
1150.8	8027.28
959.7	7629.84
840	4301.28
970.2	5818.32
1381.8	8839.44
978.6	6621.84
1266.3	8876.88
676.2	3975.84
1923.6	19633
1757.7	10579.7
2142	19642.3
1617	8382.96
1772.4	10867.7
2209.2	13649.8
764.4	2882.16
1848	14552.6
1289.4	10025.3
819	7630.56
2146.2	14397.1
2331	12202.6
623.7	2980.8
3889.2	30131.3
871.5	6949.44
783.3	4899.6
949.2	7105.68
2375.1	21282.5
1749.3	11134.1
837.9	6086.16
6552	79683.8
1701	16007.8
1215.9	8900.64
1528.8	10945.4
1253.7	10805.8
2431.8	14149.4
2026.5	22708.1
4691.4	29227
1365	7120.8
604.8	4003.92
1614.9	6605.28
1329.3	11267.3
1029	9946.08
1614.9	13042.1
583.8	3788.64
2501.1	24079
1694.7	11436.5
3412.5	30363.8
1677.9	9397.44
1585.5	14405
2051.7	15469.9
1467.9	8417.52
3187.8	23347.4
2404.5	18590.4
1087.8	6130.8
1018.5	9054
760.2	5475.6
1081.5	7976.88
1024.8	4042.08
1003.8	7195.68
1717.8	8298.72
2375.1	23238.7
1541.4	14338.8
527.1	4017.6
1136.1	8082
905.1	9219.6
604.8	4150.08
926.1	5391.36
1150.8	7372.08
1278.9	7572.24
1377.6	6526.8
1537.2	19077.8
3542.7	22873
1583.4	9166.32
848.4	5031.36
2188.2	11948.4
938.7	7115.76
1887.9	13788.7
1407	11165
1360.8	12719.5
1969.8	13657.7
1285.2	8604.72
1316.7	12106.8
1787.1	20569
1205.4	11830.3
1266.3	11450.9
539.7	2848.32
1155	10681.2
795.9	5405.76
1743	13803.1
1052.1	3191.76
991.2	4880.88
921.9	6198.48
1062.6	2885.04
1026.9	8542.8
1033.2	4728.96
793.8	6597.36
936.6	5723.28
1745.1	10231.9
972.3	7868.16
863.1	4554
823.2	6775.92
1459.5	13126.3
2387.7	10730.9
1033.2	6793.2
741.3	5174.64
913.5	6544.08
2152.5	9474.48
829.5	6084.72
2391.9	14277.6
2637.6	22963
837.9	2324.88
1631.7	12242.9
1180.2	10129.7
1520.4	10788.5
716.1	2900.16
1728.3	9884.16
800.1	4167.36
3189.9	32209.2
688.8	3239.28
890.4	3669.84
3412.5	19681.9
1337.7	9339.12
1001.7	5584.32
1795.5	17347.7
1818.6	12307.7
819	5068.08
676.2	5178.24
1759.8	10941.8
1369.2	10188.7
861	4408.56
951.3	7810.56
1455.3	8561.52
1436.4	14189
1131.9	7958.16
2154.6	21308.4
2286.9	24637
1978.2	10905.1
1365	7837.92
1522.5	13286.9
644.7	2889.36
3404.1	14577.1
2301.6	13443.1
2207.1	10735.2
1677.9	14065.2
1066.8	6930
2881.2	19228.3
1428	11355.1
1117.2	12490.6
835.8	4739.04
1318.8	8214.48
1005.9	5532.48
2041.2	11812.3
1026.9	8552.88
3103.8	21869.3
684.6	4466.16
2118.9	8555.04
789.6	5385.6
774.9	5582.88
995.4	9026.64
1757.7	12206.9
1400.7	13937.8
1157.1	11992.3
703.5	4907.52
2954.7	29548.8
2135.7	15141.6
1810.2	8983.44
1060.5	7432.56
1669.5	16773.8
1043.7	7768.8
1497.3	9120.96
2127.3	12772.8
1110.9	6662.16
959.7	6436.8
1604.4	13877.3
705.6	5923.44
1291.5	8095.68
1337.7	4763.52
1457.4	12241.4
2805.6	18185.8
2144.1	20205.4
1570.8	12381.1
764.4	4654.08
2807.7	17833
1232.7	9977.76
1831.2	6135.12
1020.6	7650.72
1016.4	6412.32
1480.5	9411.84
1482.6	7886.16
642.6	3787.92
898.8	5593.68
2347.8	18115.9
667.8	3832.56
947.1	4360.32
2104.2	25334.6
875.7	4525.92
911.4	3759.12
646.8	3370.32
2490.6	14016.2
2146.2	9599.76
634.2	3384.72
2295.3	24081.1
1140.3	10529.3
936.6	6060.24
3042.9	20781.4
1375.5	10509.8
1274.7	5339.52
1766.1	12261.6
926.1	7630.56
1194.9	6765.12
1824.9	18463
1085.7	5834.16
2597.7	21705.1
911.4	7237.44
4958.1	39464.6
1333.5	13800.2
1232.7	12865.7
793.8	4316.4
1073.1	7429.68
716.1	3116.16
2324.7	17544.2
598.5	2588.4
966	3165.84
646.8	2173.68
1388.1	14590.8
924	6438.96
2284.8	11206.8
886.2	2098.08
2091.6	12980.2
1402.8	5258.16
3099.6	25842.2
1249.5	12791.5
701.4	5195.52
1020.6	8738.64
825.3	5191.92
1419.6	12939.8
1409.1	13073.8
1218	10972.8
1054.2	5945.04
1862.7	14145.8
600.6	2282.4
1056.3	8964
2646	8084.88
919.8	6576.48
995.4	4852.8
1201.2	6620.4
1335.6	8593.2
1764	12835.4
1959.3	16171.9
627.9	3985.92
1339.8	11318.4
976.5	7806.96
2742.6	21266.6
1570.8	11587
1608.6	12656.9
1919.4	16610.4
1629.6	12049.2
3467.1	20189.5
2219.7	22119.8
2442.3	23539
1995	16683.8
699.3	5112.72
1528.8	7055.28
928.2	3635.28
1052.1	5060.88
623.7	5554.8
1144.5	7550.64
1031.1	5787.36
1108.8	11828.9
1161.3	8546.4
728.7	3218.4
1125.6	9735.84
606.9	1996.56
1197	12354.5
1703.1	13522.3
1392.3	8899.2
1003.8	8611.92
3735.9	27226.1
1350.3	9812.16
1365	11485.4
651	5607.36
903	4662
1131.9	6166.8
1043.7	4894.56
1486.8	12268.8
634.2	4230.72
989.1	8013.6
2001.3	15806.2
2547.3	22489.2
3324.3	30268.8
835.8	5015.52
756	4246.56
3034.5	24139.4
1335.6	10285.9
1604.4	10270.8
1816.5	16632
1514.1	10494.7
1129.8	8359.2
842.1	2797.92
1054.2	7510.32
644.7	4584.24
1144.5	12178.1
911.4	8971.92
844.2	7080.48
2656.5	24326.6
1640.1	16407.4
1425.9	9138.24
1764	10573.9
1113	6098.4
1900.5	9638.64
646.8	3583.44
1472.1	8763.84
1879.5	12686.4
648.9	4212.72
2034.9	18135.4
800.1	4815.36
3513.3	18379.4
3385.2	30489.1
1407	9487.44
2948.4	29219
1684.2	9469.44
1215.9	9226.8
1652.7	17082
1035.3	5810.4
3498.6	37029.6
636.3	2448
1533	7949.52
3112.2	28183.7
1451.1	8030.88
892.5	6212.88
1136.1	7181.28
999.6	5168.88
877.8	7585.2
1965.6	22183.2
1915.2	21155.8
596.4	4935.6
2280.6	16796.9
1669.5	13159.4
2169.3	11778.5
1793.4	11085.8
613.2	4121.28
1211.7	7940.16
798	8604
1092	6154.56
921.9	5793.84
2062.2	11579
1694.7	15728.4
949.2	9183.6
800.1	6384.96
2648.1	25570.8
1780.8	7755.12
999.6	4835.52
863.1	4945.68
583.8	5120.64
1325.1	10213.2
819	6430.32
1780.8	18294.5
2669.1	22997.5
4004.7	18578.9
1736.7	10633.7
1302	7090.56
791.7	5766.48
1169.7	9691.2
4260.9	21552.5
3183.6	16735.7
1077.3	7274.88
1222.2	5821.2
569.1	3008.88
1035.3	6359.76
2018.1	23772.2
1602.3	11906.6
640.5	3409.2
1110.9	9038.16
856.8	3903.12
2751	27660.2
991.2	3929.76
2858.1	17244.7
1425.9	7321.68
936.6	5305.68
1480.5	10195.9
894.6	6562.8
1446.9	10977.1
798	5083.2
1467.9	10887.1
619.5	4212
1940.4	19451.5
2173.5	24001.2
2541	25301.5
1094.1	9760.32
707.7	7219.44
1073.1	4419.36
1375.5	9522.72
2496.9	17429
2454.9	15638.4
884.1	5263.2
1050	6251.04
1062.6	5175.36
2278.5	13399.9
665.7	4209.12
1728.3	10268.6
684.6	7280.64
720.3	5872.32
890.4	7568.64
1612.8	7413.12
1866.9	11947
1524.6	14649.1
1921.5	14607.4
940.8	5612.4
1310.4	7516.8
1715.7	17655.8
856.8	7184.16
1512	12930.5
1115.1	3618.72
1255.8	10268.6
1121.4	5913.36
1148.7	7974.72
1455.3	10175
1066.8	6739.92
669.9	6131.52
1824.9	15794.6
932.4	7245.36
1797.6	16623.4
934.5	6595.92
1612.8	13153
1778.7	14285.5
743.4	4515.84
1770.3	5528.88
1226.4	7406.64
2270.1	24030.7
1157.1	8778.96
1312.5	14900.4
945	6714
1736.7	11653.9
2121	20068.6
1484.7	11080.1
1121.4	7292.88
1270.5	7197.84
1291.5	3022.56
1383.9	11823.8
2373	15857.3
2366.7	20530.8
644.7	2715.84
1974	19471.7
1108.8	6342.48
1434.3	7847.28
1482.6	11285.3
2860.2	19343.5
728.7	4109.04
1192.8	10993
819	6035.04
791.7	6688.08
1371.3	6279.12
3084.9	25030.8
2765.7	28304.6
1079.4	6940.08
1906.8	13568.4
1467.9	11141.3
1100.4	6467.04
1283.1	9343.44
1774.5	14940
642.6	4679.28
638.4	2093.76
1827	7218
819	4534.56
678.3	1951.92
1484.7	9334.08
2977.8	33554.2
3225.6	13947.8
2064.3	11232
1963.5	16071.1
1465.8	13589.3
665.7	5188.32
2746.8	30140.6
982.8	4346.64
1339.8	12413.5
529.2	2466
2916.9	8114.4
703.5	5566.32
1236.9	8187.12
1768.2	14219.3
1640.1	8461.44
1186.5	12915.4
1533	12661.2
2064.3	16537.7
2097.9	13312.8
2870.7	18446.4
1654.8	15081.8
884.1	8732.88
627.9	4539.6
785.4	5547.6
2100	19932.5
3416.7	43711.9
1509.9	12833.3
2171.4	19008.7
1923.6	14628.2
1308.3	12562.6
1621.2	12139.2
2339.4	24251
1392.3	9821.52
1033.2	3042
3183.6	32233.7
1341.9	13111.2
1230.6	10570.3
1358.7	9477.36
1186.5	11019.6
1646.4	14956.6
1428	15953
1094.1	10028.9
1064.7	9172.8
1022.7	7837.2
2998.8	30606.5
1566.6	14626.8
2341.5	25430.4
1602.3	9779.76
1125.6	4906.8
2385.6	12811
959.7	7117.2
2316.3	24984
1180.2	8747.28
909.3	7395.12
1335.6	10418.4
732.9	7189.2
884.1	2525.76
2249.1	19754.6
3049.2	24390
1451.1	6102.72
995.4	9079.2
1837.5	6228.72
2935.8	20957.8
892.5	6037.2
1709.4	18298.8
1659	14873
1398.6	10823.8
1171.8	8917.2
1453.2	13500
1287.3	8334.72
1820.7	14681.5
1398.6	7977.6
926.1	7310.16
3555.3	22395.6
1299.9	9719.28
1390.2	10488.2
3057.6	24175.4
819	5171.76
1526.7	10242
1203.3	4169.52
1312.5	5787.36
1688.4	17493.1
1173.9	10085.8
3061.8	21931.2
1988.7	15321.6
1314.6	8989.92
4758.6	40068.7
1457.4	13181
1167.6	8307.36
1094.1	9821.52
1247.4	12044.2
2213.4	13907.5
1203.3	9727.2
3412.5	31137.8
611.1	4211.28
2658.6	18614.2
1325.1	9865.44
2641.8	19549.4
3488.1	20044.8
1058.4	8758.08
1125.6	5219.28
974.4	9611.28
1425.9	12435.8
942.9	7806.96
1129.8	5965.2
930.3	6166.08
1377.6	8642.88
1024.8	8886.96
2385.6	20288.9
651	5815.44
737.1	5721.84
3011.4	34450.6
1220.1	8152.56
2177.7	20345
993.3	7812.72
989.1	6904.8
2652.3	24685.2
1432.2	12636.7
1062.6	7540.56
2578.8	19848.2
1774.5	16421
772.8	5088.24
1955.1	19062
686.7	4521.6
3618.3	24053
1432.2	10727.3
600.6	2918.16
5142.9	30559
665.7	3978.72
791.7	5001.12
2454.9	20324.2
1507.8	7241.04
1768.2	8202.24
2213.4	11986.6
659.4	5939.28
1239	5839.92
701.4	4454.64
1686.3	11895.1
2557.8	19544.4
837.9	8066.88
3210.9	19520.6
3901.8	27920.9
873.6	6839.28
441	2906.64
1257.9	8566.56
1612.8	14987.5
1707.3	13776.5
1703.1	16269.1
2232.3	12202.6
1079.4	10531.4
2524.2	16975.4
1883.7	15868.1
1392.3	12315.6
1925.7	8090.64
2093.7	15960.2
760.2	6948
516.6	4835.52
894.6	8362.08
1087.8	6793.92
808.5	4389.12
934.5	5907.6
2251.2	11641
1971.9	15025
1092	8723.52
768.6	4897.44
1461.6	8523.36
516.6	4065.84
2482.2	14212.1
892.5	6093.36
1524.6	13279
1268.4	11978.6
1432.2	10183.7
957.6	6852.24
1925.7	9387.36
596.4	4770.72
1155	5225.04
1077.3	9318.96
1778.7	7702.56
1623.3	11358.7
1138.2	7809.84
1797.6	15498.7
1915.2	15664.3
1024.8	7621.2
1129.8	8750.16
2784.6	27630
590.1	5025.6
913.5	5898.24
1854.3	7748.64
1644.3	8700.48
779.1	5386.32
850.5	6876.72
693	6272.64
1780.8	18884.9
699.3	3375.36
1440.6	8038.08
982.8	6978.96
2097.9	14796.7
1438.5	7480.8
2083.2	18913.7
4254.6	23836.3
961.8	5983.92
1257.9	8424
1398.6	9565.2
1772.4	10500.5
997.5	4613.76
3588.9	21381.8
2259.6	20183.8
1995	15760.8
623.7	2802.96
3336.9	35743
1360.8	11005.9
768.6	3446.64
1440.6	11051.3
2328.9	21406.3
1056.3	7615.44
825.3	6451.92
1707.3	14326.6
1320.9	3584.88
2656.5	24403
468.3	2160.72
638.4	3755.52
1388.1	9901.44
1039.5	7510.32
1314.6	5734.08
1329.3	7950.24
905.1	8369.28
581.7	3641.04
1163.4	8953.92
1717.8	14174.6
1512	12112.6
791.7	4892.4
1236.9	6027.84
3956.4	28167.8
1068.9	4331.52
1486.8	12558.2
1913.1	18048.2
837.9	6358.32
1619.1	12733.9
1220.1	6804.72
1638	14645.5
1003.8	4768.56
947.1	7742.88
2776.2	12219.8
2412.9	19366.6
1056.3	9300.96
1694.7	12397
716.1	2935.44
655.2	2769.84
4930.8	31554.7
1940.4	8688.24
982.8	7041.6
714	3482.64
1024.8	5321.52
921.9	6168.96
795.9	3234.24
2727.9	19540.8
869.4	6748.56
2234.4	15537.6
2121	17596.1
1694.7	11118.2
940.8	7130.88
1150.8	6423.12
1302	6045.12
972.3	4940.64
1020.6	7439.04
1150.8	10614.2
2209.2	24318
898.8	6932.88
1854.3	19292.4
2681.7	23819
2259.6	11224.1
1260	7932.24
1184.4	9324.72
1031.1	7919.28
1262.1	5064.48
1165.5	11063.5
2555.7	18863.3
1344	11479
951.3	4663.44
1415.4	14165.3
1539.3	12985.9
1881.6	8877.6
554.4	3034.8
764.4	6706.8
709.8	5102.64
1333.5	10669
2026.5	24261.1
1904.7	13818.2
2009.7	18286.6
1381.8	13916.9
993.3	8197.92
1268.4	7821.36
1663.2	18265
795.9	6098.4
1430.1	12812.4
1188.6	7238.88
1583.4	11199.6
1041.6	9079.2
2433.9	21257.3
1325.1	9866.16
711.9	5078.16
1551.9	10949
1310.4	5914.08
690.9	5742.72
842.1	6261.84
1671.6	12758.4
938.7	7920
1646.4	12618
4164.3	32631.8
1959.3	12584.2
1535.1	13189.7
663.6	3727.44
1218	4652.64
613.2	4107.6
1421.7	12001.7
1837.5	14886.7
1026.9	9208.8
1079.4	8743.68
1035.3	8044.56
877.8	6032.16
1959.3	14168.9
3355.8	28631.5
924	4879.44
1713.6	10460.2
1455.3	13562.6
1911	8984.88
1948.8	14356.1
1014.3	9486.72
2179.8	16697.5
942.9	4599.36
1050	5643.36
1012.2	8224.56
1457.4	8737.2
1276.8	12586.3
625.8	3989.52
560.7	3261.6
1988.7	14667.1
1092	6131.52
869.4	3209.04
1881.6	17812.1
737.1	6358.32
682.5	5166.72
924	8302.32
892.5	5451.12
1728.3	13299.8
665.7	2332.08
1764	12434.4
892.5	5058.72
1304.1	10496.9
978.6	5315.04
879.9	5840.64
2635.5	20612.9
1396.5	10936.8
1146.6	8459.28
1272.6	6379.2
806.4	4044.24
2289	14898.2
1150.8	6666.48
1717.8	14225
1266.3	10888.6
2761.5	26591
1041.6	5521.68
961.8	6747.12
1900.5	16731.4
1682.1	6679.44
1722	7804.8
995.4	9111.6
1102.5	9061.92
1375.5	8616.96
3922.8	35498.9
594.3	2783.52
1169.7	6500.88
1241.1	5930.64
749.7	4399.2
2083.2	20594.2
1213.8	6368.4
598.5	2244.24
1417.5	8817.84
1136.1	5125.68
756	5083.2
1169.7	10312.6
1169.7	11665.4
527.1	2566.8
535.5	3117.6
1129.8	10031
2135.7	17042.4
1369.2	11356.6
932.4	8454.24
2312.1	21458.2
974.4	7866
1961.4	12251.5
2163	20045.5
1205.4	13798.1
1793.4	14927
1085.7	5356.8
1614.9	8537.76
777	4245.84
1348.2	5896.08
1094.1	7878.96
611.1	3813.84
2442.3	18737.3
3045	36139
1341.9	9303.12
1577.1	19272.2
1419.6	10330.6
541.8	3319.2
2165.1	15153.1
1360.8	15104.9
1365	7215.12
1356.6	10027.4
695.1	3613.68
2068.5	15635.5
1528.8	7921.44
703.5	6287.04
774.9	4872.96
1035.3	8295.12
898.8	7444.8
1827	10918.1
783.3	6731.28
3347.4	28666.1
1325.1	12366
1146.6	7830.72
4105.5	34935.8
1234.8	7830.72
1257.9	9860.4
833.7	6717.6
861	6694.56
1207.5	9002.88
4097.1	34160.4
632.1	4301.28
991.2	7793.28
2221.8	20527.2
980.7	3907.44
1404.9	10291
2517.9	24516
1022.7	9509.04
1159.2	7272.72
1297.8	13099
1709.4	15088.3
1822.8	17252.6
1346.1	13838.4
1913.1	13752.7
1140.3	5407.92
2530.5	23474.2
1371.3	9349.2
1713.6	9761.76
2868.6	21844.1
942.9	7242.48
781.2	5052.96
1295.7	11345.8
602.7	4008.24
1520.4	11127.6
1728.3	17639.3
1572.9	7079.04
1167.6	7086.24
1190.7	5220.72
2870.7	19686.2
625.8	3465.36
852.6	5549.04
1054.2	7091.28
2465.4	15212.2
741.3	5752.8
942.9	5934.24
724.5	3360.24
2135.7	20809.4
1108.8	8362.8
1440.6	14479.2
1274.7	12168
1194.9	9187.2
2305.8	22491.4
2671.2	19903.7
858.9	6119.28
1904.7	17383.7
690.9	4412.88
934.5	8045.28
4874.1	23569.2
1287.3	11841.1
764.4	3719.52
732.9	2479.68
1344	6628.32
907.2	7943.76
2060.1	14927.8
2625	18178.6
1631.7	5926.32
1661.1	13884.5
709.8	5083.92
848.4	6670.08
684.6	4322.88
2788.8	21672.7
1056.3	7675.92
835.8	5537.52
2765.7	13734.7
1232.7	11205.4
2320.5	21065.8
938.7	5952.96
2433.9	13151.5
949.2	6968.16
1400.7	10257.8
833.7	7952.4
1026.9	6948.72
1314.6	11670.5
699.3	5477.76
3456.6	21851.3
1976.1	9610.56
1197	7468.56
1913.1	15046.6
1591.8	10144.1
905.1	3439.44
2110.5	15495.8
1278.9	4867.92
1367.1	12672
1478.4	13629.6
1323	6976.08
777	5258.16
2341.5	20801.5
959.7	7318.8
3473.4	17561.5
1407	11345
1461.6	9225.36
1371.3	13523
2562	27916.6
1180.2	11147.8
772.8	4004.64
1711.5	6433.92
1115.1	10136.9
[truncated: 6,102 more rows]
