# Supplementary material for: A new branched proximity hybridization assay for the quantification of nanoscale protein–protein proximity
Source: PLoS Biol. 2019 Dec 11;17(12):e3000569. doi: 10.1371/journal.pbio.3000569 (PMC6905527; doi:10.1371/journal.pbio.3000569)
Supplement: S2 Data — (XLSX) [file pbio.3000569.s008.xlsx]

## Sheet: Sheet1
GFP-A	YL2-A
2047	729
1926	827
2981	2368
1081	1183
1099	978
1782	1337
1157	1583
2212	1748
1955	2527
2698	1981
1656	1146
3781	1872
2590	1494
2906	2742
2753	1702
1750	148848
2960	2197
1484	1077
1733	1201
1800	1115
2345	2341
1711	1460
1871	1730
2648	2090
2228	760
3187	2207
2298	1359
1036	1385
1785	1227
2375	1895
3053	2138
4533	2075
1602	2240
1013	2180
1675	626
1474	1453
1020	1044
2576	2253
2554	1917
1438	1312
1653	1873
3279	1876
2252	1447
2067	1745
2474	1938
2629	1740
1769	1079
1844	1548
1791	1204
2152	1897
3098	1538
1391	1344
2847	1152
1408	1043
1916	1092
1163	1139
1481	968
2518	1609
2310	2017
1970	2376
1174	2362
2140	1220
2197	1118
1938	1446
1600	1050
2971	943
3234	1929
1234	1080
2299	1185
2373	2053
2205	2153
3077	1630
2129	1807
2317	1655
4069	1963
1716	1330
1891	1481
1843	739
2493	1982
2349	2101
2024	1765
3309	1614
3004	2597
2218	1625
2605	1449
2049	1312
2046	1754
2909	1640
1799	1347
2575	2059
1602	764
4673	2649
1304	2290
1364	1031
2763	2219
819	692
2698	1603
2372	1764
2330	1192
2628	1926
3523	1339
1096	2368
1793	888
3556	1558
2757	1566
1649	911
2159	1373
3215	2240
2121	2399
1947	1186
2421	1154
1626	1456
4489	2360
1188	1051
1961	1435
2237	1839
2836	2443
2420	1712
2293	1107
1068	982
1863	1245
1703	1359
1054	1142
2149	1393
1660	1057
2821	1930
2435	1393
1732	3817
2566	2305
1740	1722
2273	1693
3110	1753
2288	2275
2533	1504
1309	1803
2173	2187
3183	1664
1738	1488
2132	1185
2799	1723
1238	2122
2073	1842
1914	1679
4009	2041
1791	2013
2815	2716
2275	1656
2133	1804
2555	1334
2399	1449
2371	1512
2517	1079
2124	1070
1626	2166
1839	1287
1950	2038
2016	1471
1072	889
3246	2092
1819	1589
2012	758
2909	2937
3047	1831
2120	2169
2307	1193
2805	1990
2351	1748
1280	1299
2006	1187
2049	1206
1869	1859
3645	1741
1663	1394
3671	2538
2068	1213
1634	978
3082	2635
3123	1681
2296	1476
2983	1687
2066	1874
2018	1137
2296	1408
1575	1309
1600	879
1646	969
2060	1833
3193	2881
4364	2039
4816	1585
2269	2636
1479	1436
2341	1877
1676	1994
1837	1399
2041	1195
2604	1237
1825	1118
1891	2063
2144	1313
1430	1689
3179	1656
2220	1432
2744	1563
2919	2261
2578	1385
3561	3362
2178	1370
2769	2174
2483	1920
1107	985
2572	1840
1872	1541
2231	934
2780	1460
1875	1085
2130	1525
1808	1073
1276	992
1936	1410
1569	2606
5392	1925
1203	938
788	1475
1969	1303
2903	1887
3639	2027
1838	1146
4213	2757
1038	975
2156	1208
2824	1973
2574	2106
2048	1349
1256	775
3217	3133
2179	1856
2685	2503
2976	1662
1843	1244
1646	1449
3269	1754
1130	2511
2039	2022
3030	1786
2434	1678
1663	1452
2374	949
895	1569
2591	2337
2196	1180
1520	900
3024	1583
1384	808
1438	923
2399	1329
1982	1622
3086	1437
2987	4387
2758	1969
2092	1672
2650	1426
1537	1097
1208	804
1449	1063
2102	1572
2601	1924
1101	1100
2417	1654
1272	1160
2809	1964
2325	2040
2493	1546
1135	1639
3238	2430
1751	1663
1900	1258
2373	875
1822	1073
2214	1435
3541	3351
1991	1696
3409	1784
2218	2123
2538	1123
2485	1819
3493	2232
2780	1935
1230	788
1928	2027
2052	887
2205	1081
1907	1399
2135	733
1851	1067
2152	836
1323	927
1258	1306
2137	1583
2731	1967
2543	2584
1665	1011
2203	1830
889	2558
2618	1100
2236	7469
1908	1224
2511	1918
1707	1402
1615	1401
2735	1834
2595	2115
2409	1547
1960	1768
3804	1636
1243	1130
2316	1231
2424	1372
1721	1628
2426	1484
1643	1033
1498	1026
2869	1644
2609	1343
1536	1189
1273	1511
2822	2901
2140	1542
2263	1971
2046	1517
2536	1829
2820	1646
1407	1810
2445	1459
2507	2025
1199	1192
1948	1629
2027	1498
2399	1591
2401	1861
2054	1115
978	1961
2692	1859
1570	727
3280	2624
3083	2319
1222	1903
1636	2481
4167	2585
1800	1647
1214	1182
1978	1179
2416	1539
3042	776
2672	2165
1687	1079
2151	1594
1162	768
1663	1210
1614	1307
1938	1164
2275	1561
3265	1543
2607	1143
1682	1506
2391	1192
1829	849
2065	843
3167	1203
3678	1299
2210	2092
1884	1358
1575	1378
2412	2130
2104	1064
2007	1180
2071	623
3308	2142
862	2180
2062	2012
2365	1253
4137	1683
2202	1528
1677	917
2393	1177
1721	1143
1026	954
2668	1497
1554	1583
2611	998
1355	1059
1233	1528
2044	1677
1165	986
1338	1314
2020	1177
2575	1730
2696	2271
2043	1736
1518	1419
2622	1128
1608	1226
2850	1733
2708	1753
2747	2138
2491	1965
3908	1537
1626	1078
3325	2496
2308	1269
2774	2115
1883	1658
1570	1171
2404	2413
1904	1262
1598	2141
1777	1297
2527	1237
1921	943
2141	1327
1316	943
2217	996
1909	1136
2690	2518
3271	1322
1799	2053
1839	1826
2700	3184
1245	650
2145	1269
2414	1234
2929	1820
1250	868
2165	2044
2716	1476
3082	1432
1488	1197
1888	1217
3515	1612
2636	1374
1254	1766
3511	2302
1042	936
1579	806
1907	1081
3702	2737
2020	1086
2250	1713
1624	931
1172	3689
2988	2101
1469	1767
2254	1464
2234	1261
2233	858
3756	1760
2200	1829
1523	1457
2018	2655
2213	1287
1814	1224
1938	1871
1893	1571
1712	1520
2306	1285
1945	953
2887	2306
3273	1451
1697	1147
1583	1219
2888	1136
3638	2265
2722	594
874	1798
1698	2463
1394	1016
2147	1654
2049	1035
1685	1281
1563	876
1812	1162
1131	768
1569	879
2247	1849
3235	2234
2022	989
3244	2106
2198	1459
3434	2126
2574	1665
1879	1241
1526	730
754	1531
2618	1806
3731	2219
3678	2252
2716	1036
2302	1236
1756	1421
2852	1949
1635	1542
1584	870
2177	1204
2442	1014
1142	1151
1295	1130
1870	2484
770	1797
2334	2285
2539	2170
1715	836
1643	1821
3219	2455
1434	1189
2053	802
2056	944
1651	1197
2397	1714
2134	1421
1396	2834
2693	1358
1656	2613
2611	1332
908	729
3619	1657
5017	2548
2146	1454
2290	1724
1287	1203
3216	1313
2786	1679
1208	900
2488	1700
3475	2340
1871	1039
1664	1353
2419	1301
2013	2047
890	1522
3068	1777
2305	1479
1762	1103
1900	1582
2620	899
2163	1465
3235	1450
4346	2524
1458	809
1143	1313
1047	841
969	1218
1395	1195
1780	1835
2234	1342
2386	1359
7429	2675
3213	2032
3116	1514
1794	1044
1755	1148
1955	2359
2670	1626
2421	1416
1378	1276
2847	1802
1964	1818
2456	2513
2779	1842
2356	2047
1436	989
1906	1052
2893	2000
2196	1305
2310	1994
1761	1305
2471	1450
2133	1722
3066	1782
2492	1357
2779	1088
2856	1748
2213	1075
3320	2546
2165	1194
1115	1180
2348	2081
1218	1076
2321	1188
1668	1671
2701	1807
2123	1434
1951	824
2294	1788
1637	1307
4549	1877
2746	1414
1404	653
2847	1561
2255	1730
2069	1325
3452	1564
2879	1172
3088	2236
1009	786
2298	1101
2182	2137
2223	1154
2490	1799
2857	1512
2978	1818
3307	2558
2402	1085
3739	3599
1585	1023
2186	1401
1763	1424
1389	1140
1588	1200
2464	1330
1998	1323
1297	801
1598	2253
2195	1305
2962	1565
3190	2385
1384	2068
2400	1654
1544	1162
1422	1245
1899	859
1356	920
2355	1079
3241	1573
1160	1431
3649	2268
2819	989
3908	2437
1735	2078
1930	1309
2710	2505
3299	1801
2043	1496
1548	1206
2531	1728
2778	2609
1809	1162
2175	1680
2183	1922
4163	2992
1887	1851
1920	1265
2952	2025
1119	768
2194	1594
3233	1517
2893	2415
1614	1736
2123	1689
2176	1232
2195	1428
1725	1239
1808	1553
2528	2195
3600	2350
2914	1372
1531	959
1443	887
1651	1118
1275	1293
1537	1530
3383	1461
1182	984
1926	1737
2784	1824
2365	1683
2206	1024
921	997
1984	1352
4767	1624
1195	1039
2313	1989
1803	1887
2706	1100
1459	1611
2376	1789
2647	1297
1596	1606
1917	2067
3394	2189
2140	2310
3897	1920
2532	1980
2868	1598
2289	1049
2698	2005
3961	1761
4319	1320
2394	2222
2256	1455
2168	1148
1456	1301
2376	1440
2626	1898
2687	1000
2883	1554
2245	2022
1450	845
1886	2040
2468	2159
2070	1184
2078	1710
3065	1608
1489	1272
3897	2922
2554	1710
1920	2115
1828	1442
3085	1664
2892	1288
3232	1369
2353	1873
3244	1352
2080	2551
1910	991
2734	2040
2805	1565
1214	1448
1345	1868
1941	1057
2459	1416
2344	1275
1925	1592
2836	1792
1977	1185
1660	1068
1532	811
3736	2260
2173	1098
2266	1080
3025	1432
2665	2345
1723	1586
1961	918
2456	1999
1791	2045
1787	1814
1988	1102
2086	885
2524	1432
3566	63896
2640	1575
1775	1387
2813	1586
2853	1556
3023	1933
1358	1106
3670	1236
2076	2402
2453	86131
2341	1747
2662	2036
1120	842
1056	1297
1895	1850
2256	875
2364	1419
2061	1467
1302	935
2985	1742
1613	1308
1401	665
2115	1194
2721	2669
2223	1436
1683	2319
1556	1611
1325	1412
1843	1226
1922	1114
2419	1619
2146	1240
2157	1659
2046	858
1874	1964
1638	1434
2983	1653
4654	1726
1027	778
2310	1176
1612	1212
1940	2011
2913	2471
2745	1262
1736	1047
3162	1460
2104	1006
2307	1376
2489	1215
3416	1490
1675	844
4325	2234
2318	2280
2801	2557
2762	726
1662	934
2361	1109
1712	1568
2737	1442
1492	1722
1730	1793
2786	1745
3239	2857
1709	1246
2451	2217
2837	2004
1067	871
4047	2146
1216	916
3821	2503
2141	1306
2712	1868
2195	967
1590	843
2876	1825
1585	1195
1606	995
1928	1139
3254	1980
2546	1610
5137	2083
3503	1688
2259	1456
1714	825
2333	2683
2588	1153
1491	1257
1691	1416
2321	1402
1160	1273
2312	1603
1974	1200
2549	2294
2656	1440
2327	2126
3413	1844
2629	1628
2198	1569
1498	1334
1716	1151
2615	1225
2399	1266
2935	1628
1749	956
2482	1606
3752	2085
1847	1254
1999	1994
2235	2195
3114	2369
2113	1848
2183	1088
1509	1914
2535	1153
2737	2226
2856	1541
1425	1208
2970	1239
948	702
1642	1184
2291	1239
1611	1650
2642	1775
1762	1085
2216	1953
2356	1258
2068	960
1408	2062
3256	6731
2677	1883
3360	2125
1903	1297
2597	1782
1040	4598
2332	1322
1833	1499
1998	1219
1176	761
1472	1374
1589	1157
2951	2025
2948	2222
2448	2903
1668	713
1549	1184
2905	1309
2782	1227
2033	1669
2253	1188
1997	3499
1445	1157
2253	1931
4251	1314
1209	804
2588	1220
2600	1772
1953	1114
1208	1283
878	2848
2708	1247
2462	2347
2403	1308
1979	1429
2475	1820
1504	979
1535	1292
2193	1674
3756	1311
1572	611
1717	1360
3781	2336
1852	1271
1425	1127
2367	2119
3752	1884
1244	1075
1226	951
1943	1206
2431	1721
2989	1991
2937	1907
2969	1065
1736	1097
2312	2042
2309	987
1370	973
5176	1694
1753	1445
1637	1370
2503	1338
1502	1432
1507	1402
1642	1356
1538	1712
3500	1907
1469	1405
3138	2195
1121	1713
1660	2091
2558	1847
1603	4731
2121	1141
1745	1442
2711	1936
1054	956
755	1332
4283	2175
2403	1876
1956	1051
2152	1315
3281	1897
2141	1602
2112	1384
2623	2633
4018	1866
1995	925
2889	1511
2254	1270
3097	1990
4654	2412
2424	1137
1789	1407
2101	1398
2824	1330
2520	1151
2814	1340
1671	945
3569	1958
1818	1488
2321	1657
2982	1648
1713	919
1934	1638
1740	1173
2346	1216
2419	2015
1651	865
1544	847
2094	1621
1804	1127
1821	1186
3669	2177
2822	1636
1997	826
1510	1362
3023	2233
1863	1048
3211	2106
1793	1047
1886	1954
1238	1081
866	1165
1180	1223
1775	1436
1902	1538
1671	1241
2627	1057
1522	1140
1175	1121
1783	1437
3862	1699
1965	1519
1333	1332
2876	1395
2041	1567
1894	2121
1882	650
2094	979
2183	2465
1423	805
2632	1417
1810	974
1746	1355
2906	1476
2404	1583
2125	1501
1646	1963
2124	1533
2345	1794
2262	1352
3268	1404
2767	2312
2674	1434
2101	981
2963	1795
1925	1179
3608	2477
807	1567
3146	1582
1496	958
1774	1829
2861	1681
2828	2316
2741	2297
1153	1491
2762	1632
3061	2151
874	1060
2388	2722
3287	2347
2333	1734
1113	885
2543	2108
4222	1997
1756	1035
1913	1393
2043	1457
1339	735
3063	1944
3001	1623
2189	1960
2823	1609
3033	2108
2191	1600
1452	941
2244	1222
980	1305
4263	1904
1893	1556
1650	1010
2532	1162
1870	917
1011	1319
2480	1710
872	2208
2176	1758
1536	895
1902	991
2258	1277
1690	1618
2262	1232
3032	2116
1489	1015
2765	1996
1789	927
1439	1128
1999	1492
1764	1741
3291	1533
2582	2153
1198	1438
2014	1550
3077	1251
1517	955
2073	1536
2611	2350
2135	1314
1808	988
3184	1686
3267	2030
2241	894
2665	1945
1938	1272
1211	1230
1980	1349
1606	1272
2213	1927
2076	1356
1741	1266
2543	1508
1972	1851
2138	1475
2032	935
1473	946
2796	1027
3283	1944
3957	2517
1427	1257
1517	1360
1180	1156
1347	1977
1685	1201
2004	3445
2817	2229
3836	1742
2272	2357
2127	2710
3620	2844
1721	1569
3797	1966
1889	1021
2311	1914
1761	1444
1488	1406
1576	1248
1941	1817
1600	1954
2339	1663
1647	1163
2715	3039
2468	1130
1762	1050
2167	1167
3454	1195
2324	1230
2254	1242
1715	1054
1804	1604
769	1636
2299	1348
1773	1857
1908	2100
1754	1993
1516	819
1523	820
2296	2358
2144	1299
3203	2118
2108	1420
2150	2160
1315	760
1988	857
2390	2172
1605	739
822	825
1530	898
1524	828
1515	1308
1017	883
2647	2163
2733	2010
2214	1710
2705	1159
3069	2586
2728	2594
2019	1070
2167	2001
2099	1349
1861	1484
1766	722
2295	1533
1414	1249
2788	1340
2139	1459
3229	1229
1736	1189
1124	967
3004	981
2206	1147
3011	1749
2453	1085
3590	2901
2250	1875
1760	954
2387	1497
1509	750
2513	1834
2154	1617
2187	1475
2358	1377
1771	1994
881	2080
2246	1676
2596	2220
2828	1917
2002	1189
2488	1367
1882	1115
2380	2100
2192	1138
1964	1589
2494	1893
2148	1381
1754	1490
2210	1379
1939	1303
1804	1009
1162	649
2372	2794
2707	1933
2139	952
3379	1982
3004	1097
1311	1291
3894	2614
1580	1590
2031	1594
1848	1133
1967	1359
1400	1041
1400	775
2167	1157
1596	992
1717	1209
896	980
1884	1607
2720	1984
2958	1747
2151	1786
3475	2659
2637	1491
1409	1565
1771	1237
2057	1652
1139	1057
2191	1611
2085	1031
1660	1315
768	675
2403	1358
2290	1677
1467	1272
752	1545
2980	1782
2325	1796
2779	1859
1979	1203
1919	1221
4185	2046
2282	1421
2844	1983
3218	2071
1566	1533
2062	2142
1815	1122
2420	957
3444	1948
2439	1501
1987	2202
2722	1049
1207	819
853	660
1680	1161
2366	1665
1830	1340
1731	990
2865	1277
4550	1750
1838	1420
3021	1547
3330	2110
3072	1899
1649	1016
2470	1925
2869	1082
2570	1409
2456	1329
1517	1562
2970	1231
2286	2685
2454	1494
2953	1178
1655	1180
3078	2002
1535	880
2165	1697
4488	2828
2397	1564
1762	1697
2395	1585
2025	1280
1808	1273
730	823
2146	1249
1839	1459
2823	1983
1528	1305
2306	1917
1892	1955
2492	1388
2420	2789
2031	1355
2643	3388
1036	852
1815	1221
2646	1924
2132	2314
2102	1715
1792	1075
1252	1273
2847	1108
3699	1795
2312	2876
2147	1437
3054	2389
2048	1292
2975	1914
1816	902
3658	1023
1397	932
2116	1268
2500	1551
2280	1834
2712	3028
3283	2608
1474	1371
1791	1787
1986	1197
2126	1172
1815	1021
2286	2064
1637	1052
1958	1199
996	1456
2578	1374
3065	1879
2180	1958
2211	989
1426	1466
1737	1777
2453	1021
2137	1503
3130	1836
3689	2460
2747	1438
1153	1365
2617	1427
2877	2099
1162	1268
1238	1037
4542	1802
2548	1398
2436	2288
2329	1181
2174	1378
3250	4323
1998	1173
2751	1888
970	1030
1938	1672
2191	1427
2225	1512
1850	1573
2896	3077
1859	1110
2783	2169
1832	1903
2640	1560
1566	821
2327	1760
780	3401
2670	1530
2381	1759
3078	2489
3364	2225
1496	1377
1373	1102
2424	1511
1609	1055
3202	1849
2981	1675
3641	2600
2145	1663
3903	2181
1576	1232
1325	1161
979	1186
1279	766
2735	3151
3112	1555
1838	2138
2189	1935
1938	1370
2230	1326
4820	2234
2044	2272
4182	2040
1201	1582
3926	64955
2135	1000
1618	1206
1718	922
2025	1688
2745	1251
2291	969
3387	2387
4448	2828
1606	1103
2102	1588
2298	1661
1369	1435
2223	1792
1471	1250
1566	1962
2545	1338
2509	1668
2203	2104
3874	2265
2059	1424
2482	1237
2360	2179
1887	1398
1525	1024
2889	2940
3185	1567
3101	1732
2538	1569
2964	2100
3188	2036
2068	1537
3980	1960
1600	1093
1634	1954
1692	962
2283	1848
3031	2011
2549	2242
2184	1575
1394	1042
1747	1030
2402	2110
1769	1246
2065	1366
1928	1252
1815	1067
2254	1455
2974	1430
1738	1530
2897	2173
1677	1219
1962	1198
1826	1336
1375	2143
861	1223
2683	2112
1607	1032
1197	941
3173	1824
3021	1257
2148	1540
965	813
2763	1504
1276	743
1366	1170
2205	1591
1473	1151
2132	1376
2623	1167
2118	1635
2818	1736
1717	1274
2346	2197
1976	922
1774	1025
3144	2195
3950	1423
2648	1435
2291	1405
4212	1757
2004	1304
1379	1943
1818	2043
3610	2170
2720	2122
1987	1576
2641	1723
1893	1646
1910	975
2017	1091
908	751
1315	1171
1688	1457
1534	895
1809	1336
2233	1136
3105	1727
1660	2413
2009	2012
1940	2107
2109	1512
3268	1876
2390	1626
1833	1392
1783	1529
1961	1311
2535	1906
1501	947
3682	1634
2440	1386
1286	1077
2035	1267
3076	1405
1851	1381
2810	1006
3157	2518
2154	1210
2956	2922
2826	1301
2441	785
2602	2573
1583	1329
1943	979
3737	1875
1506	1441
765	1542
1396	1351
1367	1527
2281	1697
3038	1948
1624	1001
2355	890
4303	3056
1286	1331
3115	1393
2084	1320
2017	2411
1603	596
1261	1257
1980	1131
1807	1748
2233	1435
2163	1374
1681	640
1549	1700
2508	1873
1380	1191
2442	1605
1844	1491
2745	1968
2306	1708
2770	31124
1339	1793
1484	1391
1053	1180
2251	1309
1524	1135
2413	1350
825	1391
2786	1659
2267	1689
1717	876
1394	1213
1258	1028
1303	1542
1950	1480
3768	2656
2864	2268
3014	1970
2979	1949
1729	1163
2178	1150
1721	1724
2396	1743
3023	1161
2121	1607
2526	1704
3159	2288
1497	1147
1593	872
1659	2362
3646	3529
1415	1005
1802	2704
2872	1891
2065	1599
2055	1714
1683	1990
2320	2453
2389	1796
1496	1663
3489	1920
1802	1190
2446	1935
1282	1384
1657	1028
1714	787
1290	1083
2276	1959
2274	1196
1474	792
1742	1677
2708	1426
1659	1277
1730	1418
1764	914
2400	2099
2139	1709
1967	1555
942	885
1834	1645
1182	1501
2570	1613
2372	1724
1444	763
2087	1543
2157	1891
3272	2532
3407	2617
1556	1002
3112	2179
2458	1546
1857	903
2174	1535
1809	926
3131	2124
3143	2223
2044	1548
2347	2036
2261	1729
2406	2136
2942	2198
2784	1579
2305	1862
1043	793
2782	1775
5114	2381
1078	1529
2443	1553
1505	1034
1142	813
2022	1194
2170	1143
2639	2395
2218	1296
2793	1355
3840	3091
2385	1600
2362	1663
2650	2296
2165	1192
2433	770
745	1652
1557	1361
1062	1047
2467	1333
3228	1746
1706	2161
1907	1519
2376	1267
2370	1799
2298	1314
1639	929
1744	1294
2040	1533
2985	1650
3729	1678
2121	1387
2139	2132
2402	1162
1828	1052
2834	1521
1297	813
2561	1626
2042	1847
1788	1040
1916	1229
2475	1697
1347	2035
2060	1755
2766	1975
3450	1327
1626	735
1572	865
2712	1278
1089	21637
1455	1216
1921	1015
1552	1250
1317	1023
4099	2231
1924	864
1606	974
1953	1316
3844	1812
1329	881
2122	1725
1787	2287
2283	2124
2095	1189
1716	1618
1176	818
1581	976
5174	1647
2172	1148
1580	991
1780	1366
3741	1241
2140	2792
2281	1507
2292	890
1419	1115
1437	956
2347	2701
2207	1237
2329	1106
1649	1229
1113	1277
1542	880
2567	1468
2133	1748
1167	707
1768	1416
2630	1294
2983	1683
2014	2056
2902	1420
2287	1447
2527	968
1834	1337
2970	1672
1955	1256
1504	1742
1247	672
2497	1292
3069	2073
1999	1277
2403	1048
3260	4298
2588	1279
1592	1322
3590	1726
1979	1507
2208	1706
1973	1370
2299	3096
3610	1629
2098	1001
1747	1703
2017	1093
1769	1401
1829	2156
1977	1331
1690	950
2252	1454
2168	1247
1274	2024
2666	1869
1534	1159
4021	2602
1659	1294
2510	1557
1879	1591
1607	1390
1752	1395
1760	1061
2066	1678
843	1579
4113	2156
2406	1685
3526	2269
3650	2047
1693	952
1909	1624
1663	1191
2962	2110
3525	2204
3679	2194
1616	861
941	886
1884	1921
1503	1501
1894	1369
1339	1105
3139	2379
2148	1468
2321	1064
1937	1499
1805	1089
1423	911
1960	2203
1612	1080
1792	770
2253	2306
3407	2830
1976	1599
827	1326
2830	1700
2885	1479
1126	1301
1085	1561
2146	1188
1777	1483
2467	2142
2228	1799
2506	8769
1551	831
1880	1582
3156	1744
1759	1382
1666	2082
2801	2053
1978	2095
1811	1170
2166	933
2008	1778
800	1648
1637	1877
1873	1140
1818	1216
2217	2044
1861	2431
1502	1644
2106	2149
2449	1510
2319	1779
1869	1302
2136	1738
883	2317
1506	836
2824	2147
2637	1557
1420	1073
1256	790
2999	1959
1911	2595
1954	1301
2347	1301
1932	2065
2395	1311
1836	1321
2439	1530
1497	2131
1846	668
1197	1055
1579	782
2358	1578
1730	2596
1941	1272
1837	1322
2501	1592
3056	1380
918	1163
1833	1046
2461	2099
1688	1105
1771	943
1718	1077
809	1332
1411	1293
2208	1564
2685	1192
2533	1813
2491	928
2019	1335
2025	1572
2204	2297
1720	1479
1452	915
1403	979
3425	1873
2911	1237
1339	1236
2764	1745
2690	1886
1251	915
2028	960
1793	1030
1726	1563
1794	2171
2101	2214
3326	2119
2561	2550
1699	1192
2744	1589
2207	1840
2520	1416
1212	1420
2515	2925
1998	1483
1903	1589
1454	1053
1335	3683
1575	968
1974	1630
2239	1215
1596	1295
2437	1877
3487	2238
1253	890
1976	1895
2057	1087
2759	1657
2650	2196
4370	2458
2011	956
3674	2541
2829	2211
1739	837
2399	4145
2129	1427
2358	1024
1593	1589
1048	945
2788	1997
1297	1103
3255	1439
2660	1260
2071	1158
1941	1627
1808	1133
2729	2793
2215	2433
1890	837
2038	1109
1764	1315
1659	1337
1760	1365
2363	1504
1694	1338
2135	2311
1519	1337
3151	1708
1355	1056
1256	1253
2509	1162
1985	1263
1749	1285
2324	1399
1255	876
2949	1641
2820	1176
2119	2068
3436	2136
1772	1366
2530	1156
2067	1416
2555	1536
3364	1094
1541	1816
3021	2544
2643	1173
1656	1518
942	3103
1818	846
3769	1153
2437	2180
2306	919
2680	1650
3634	1709
2646	747
4635	1953
1875	1300
1453	1563
1944	1612
2143	1539
1998	853
1409	1145
3463	2175
1925	1576
2010	1753
2935	1527
2821	2696
2605	1929
2887	1746
2160	972
2299	1622
2474	1983
1903	1524
1944	1123
3478	1890
1583	1175
1269	972
4903	3508
2268	2168
1753	2067
2214	1303
3182	2323
2172	1075
1391	1155
3613	4331
[truncated: 5,698 more rows]
